# Supplementary material for: Antimicrobial Resistance in Bacterial Strains of Agricultural Interest: Predictions Based on Genomic Data
Source: Antibiotics (Basel). 2025 Dec 20;15(1):14. doi: 10.3390/antibiotics15010014 (PMC12838024; doi:10.3390/antibiotics15010014)
Supplement: Supplementary file 1 [file antibiotics-15-00014-s001.zip]

Archive with 1 entries (1 files):
- antibiotics-4006076-supplementary.pdf
